# Supplementary material for: Quantitative assessment of LASSO probe assembly and long-read multiplexed cloning
Source: BMC Biotechnol. 2019 Jul 24;19:50. doi: 10.1186/s12896-019-0547-1 (PMC6657055; doi:10.1186/s12896-019-0547-1)
Supplement: Supplementary file 2 — Table S1. NGS Read Accounting of Sequenced Assembled LASSO Probes The table shows raw sequencing output (MiSeq 2 × 75 bp platform) of inversion PCR products before and after read pairing, sequencing duplicate removal, and alignment using our NGS pipeline. (XLSX 8 kb) [file 12896_2019_547_MOESM2_ESM.xlsx]

## Sheet: Sheet1
	Table S1
		Total Raw Reads	Paired Reads	Filtered & Mapped Reads	Concordant Reads	Discordant Reads	Median Read Depth
	50 µl	572044	565394	300332 (100%)	1824 (0.61%)	298508 (99.31%)	69
	2 ml	457694	450434	297049 (100%)	32130 (10.81%)	264919 (89.18%)	65
