# Supplementary material for: Quantitative assessment of LASSO probe assembly and long-read multiplexed cloning
Source: BMC Biotechnol. 2019 Jul 24;19:50. doi: 10.1186/s12896-019-0547-1 (PMC6657055; doi:10.1186/s12896-019-0547-1)
Supplement: Supplementary file 3 — Table S2. NGS Read Accounting of Sequenced LASSO E. coli ORF-eome Captures. The table shows raw sequencing output (HiSeq 1 × 50 bp platform) of PCR amplified multiplexed ORF-eome capture. Reads were first aligned to both E. coli genome and LASSO probe backbone sequence, then read mapped exclusively to genomic DNA was cleaned, filtered, and separated according to targets or non-targets (untargeted ORFs and intergenic regions). Also included are the median read depths of gDNA sequencing enrichment. (XLSX 9 kb) [file 12896_2019_547_MOESM3_ESM.xlsx]

## Sheet: Sheet1
	Table S2
		Total Raw Reads	All Mapped Reads			gDNA Filtered & Mapped Reads		Median gDNA Read Depths
			LASSO Backbone	E. coli gDNA	Unaligned	Targets	Non-Targets	Targets	Non-Targets
	50 µl	6982080	5085185	734097	1162798	466443	28369	71	138
	2 ml	6968823	1743643	4556686	668494	1123136	24067	3	2
