# Supplementary material for: Quantitative assessment of LASSO probe assembly and long-read multiplexed cloning
Source: BMC Biotechnol. 2019 Jul 24;19:50. doi: 10.1186/s12896-019-0547-1 (PMC6657055; doi:10.1186/s12896-019-0547-1)
Supplement: Supplementary file 4 — Table S3. Single Target Capture ImageJ Pixel Density Plot. Single target LASSO captures were visualized on PAGE gels and imaged. Major and minor bands were highlighted using ImageJ to obtain pixel density plots. (XLSX 8 kb) [file 12896_2019_547_MOESM4_ESM.xlsx]

## Sheet: Sheet1
	Table S3
	Dilution Factor	Captures	Gels
			1	2
	0.25	Target	2847.87	3034.11
		Non-Target	206.607	437.577
	0.125	Target	1754.16	1254.28
		Non-Target	117.9	136.899
